# Supplementary material for: Investigation of Regeneration Mechanisms of Aged Solar Salt
Source: Materials (Basel). 2021 Sep 29;14(19):5664. doi: 10.3390/ma14195664 (PMC8510360; doi:10.3390/ma14195664)
Supplement: Supplementary file 1 [file materials-14-05664-s001.zip]

Archive with 1 entries (1 files):
- materials-1377382-supplementary.pdf
